# Supplementary material for: Antibody gene features associated with binding and functional activity in malaria vaccine-derived human mAbs
Source: NPJ Vaccines. 2024 Aug 10;9:144. doi: 10.1038/s41541-024-00929-6 (PMC11316794; doi:10.1038/s41541-024-00929-6)
Supplement: Supplementary file 2 — Supplementary Data 1 [file 41541_2024_929_MOESM2_ESM.xlsx]

## Sheet: Sheet1
PC-077-00
SMFA #242-1	All IgG samples were tested with complement
Sample name	IgG conc [ug/ml]	Oocyst counts																				Average	% inhibition
		1	2	3	4	5	6	7	8	9	10	11	12	13	14	15	16	17	18	19	20		estimate	95%CI Lo	95%CI Hi	p-value
Human serum pool	0	56	50	48	52	76	12	89	16	33	75	24	71	41	18	55	59	45	40	43	6	45.45
4B7	93.75	9	0	0	8	0	0	0	0	0	0	0	6	3	10	2	2	1	0	1	4	2.3	94.9395	88.812	97.8303	0.0009995
Normal mouse Ab	750	2	4	6	28	48	35	49	68	10	83	0	58	24	3	92	27	16	13	12	60	31.9
Pfs25-1	375	0	0	2	0	0	3	0	1	1	2	1	2	1	4	6	0	2	0	0	1	1.3	95.9248	90.5095	98.2198	0.0009995
Pfs25-2	375	0	0	0	0	7	1	0	0	0	1	0	0	0	0	0	2	0	2	1	1	0.75	97.6489	93.7729	99.3671	0.0009995
Pfs25-3	375	8	17	3	36	55	52	58	39	41	79	37	22	62	35	11	51	19	51	43	11	36.5	-14.4201	-163.768	50.2347	0.714643
Pfs25-4	375	0	33	22	8	58	0	27	29	36	17	1	29	1	17	1	32	53	14	16	14	20.4	36.0502	-43.1363	73.3388	0.278861
Pfs25-8	375	120	61	2	0	40	77	33	10	4	2	46	52	76	0	1	2	74	30	67	64	38.05	-19.279	-163.934	48.8839	0.666667
Pfs25-9	375	31	64	0	43	37	25	20	6	13	12	0	17	48	60	53	24	35	33	43	55	30.95	2.97806	-111.879	56.6563	0.893553
Pfs25-10	375	4	14	24	23	27	51	30	18	15	46	37	44	31	51	32	43	40	77	83	1	34.55	-8.30721	-162.687	52.8	0.806597
Pfs25-11	375	17	7	4	30	45	12	23	0	76	20	0	12	43	34	38	75	0	0	25	0	23.05	27.7429	-56.0377	68.5571	0.434783
Pfs25-12	375	76	4	16	75	0	54	2	64	37	72	47	10	13	74	32	27	58	33	11	90	39.75	-24.6082	-183.083	45.0567	0.609695
Pfs25-14	375	70	49	25	68	44	42	25	25	42	45	1	9	45	12	66	57	63	3	77	46	40.7	-27.5862	-187.671	40.3717	0.550725
Pfs230-1	375	41	0	9	45	11	21	6	7	3	49	12	9	20	27	1	49	52	70	59	23	25.7	19.4357	-75.3425	65.2639	0.573713
Pfs230-2	375	47	2	33	21	41	37	25	5	1	14	4	25	81	42	26	53	125	50	30	51	35.65	-11.7555	-159.292	49.1947	0.822589
Pfs230-3	375	0	42	18	98	10	22	16	11	22	3	16	2	28	38	0	75	0	17	73	52	27.15	14.8903	-88.8403	62.0464	0.661669
Pfs230-5	375	51	16	101	6	36	0	73	15	37	120	0	34	77	18	24	7	22	35	44	89	40.25	-26.1755	-186.458	45.4203	0.584708
Pfs230-6	375	90	29	9	48	28	4	6	6	6	24	31	38	35	65	16	10	31	33	26	21	27.8	12.8527	-96.8692	61.9163	0.717641
Pfs230-7	375	35	0	57	3	37	46	5	39	8	42	28	49	31	18	1	4	26	27	0	69	26.25	17.7116	-86.9159	63.7306	0.629685
Pfs230-8	375	0	35	0	36	49	13	88	75	15	35	27	33	47	18	44	69	57	23	35	69	38.4	-20.3762	-167.685	43.3558	0.611694
Pfs230-9	375	39	29	36	6	34	38	7	42	15	8	29	17	3	39	0	10	1	11	59	0	21.15	33.6991	-47.8351	70.5789	0.311844
Pfs230-10	375	84	38	0	81	45	66	29	3	93	33	38	14	25	17	51	22	71	34	17	31	39.6	-24.1379	-197.917	46.1039	0.591704
Pfs230-11	375	0	11	5	0	56	23	75	37	40	6	14	34	16	19	24	2	28	4	10	74	23.9	25.0784	-65.0641	67.3267	0.482759
SMFA #242-2	All IgG samples were tested with complement
Sample name	IgG conc [ug/ml]	Oocyst counts																				Average	% inhibition
		1	2	3	4	5	6	7	8	9	10	11	12	13	14	15	16	17	18	19	20		estimate	95%CI Lo	95%CI Hi	p-value
Human serum pool	0	72	20	0	27	21	74	4	23	5	121	11	37	33	34	64	66	70	0	29	103	40.7
4B7	93.75	14	3	0	1	0	14	1	1	0	30	1	1	0	1	0	2	1	0	10	4	4.2	89.6806	76.8924	95.7065	0.0009995
Normal mouse Ab	750	65	44	15	42	64	48	6	0	112	99	114	48	67	34	70	0	2	78	141	56	55.25
Pfs230-12	375	15	94	23	0	29	1	10	75	36	52	1	1	31	24	47	95	30	46	79	30	35.95	34.9321	-39.8264	70.4467	0.275862
Pfs230-13	375	36	55	22	0	51	15	13	15	0	1	0	2	65	20	1	12	53	8	9	4	19.1	65.4299	19.4149	84.2637	0.011994
Pfs230-14	375	98	3	13	73	34	70	33	45	74	20	48	17	8	46	2	0	15	5	24	3	31.55	42.8959	-29.7619	74.2448	0.169915
Pfs230-15	375	27	0	119	9	65	1	53	27	29	8	36	41	59	34	21	19	24	17	29	32	32.5	41.1765	-28.172	73.5642	0.169915
SMFA #247-1	All IgG samples were tested with complement
Sample name	IgG conc [ug/ml]	Oocyst counts																				Average	% inhibition
		1	2	3	4	5	6	7	8	9	10	11	12	13	14	15	16	17	18	19	20		estimate	95%CI Lo	95%CI Hi	p-value
Human serum pool	0	34	12	3	36	87	0	9	14	7	23	5	8	0	13	100	49	0	8	36	52	24.8					Compare to Human Serum Pool
4B7	93.75	0	2	0	0	1	0	1	0	2	0	0	0	0	0	0	0	0	0	0	0	0.3	98.7903	96.9163	99.5708	0.0009995	% inhibition
Normal mouse Ab	750	0	9	4	11	1	0	0	9	1	0	0	10	0	3	22	25	4	0	6	10	5.75					estimate	95%CI Lo	95%CI Hi	p-value
Pfs230-16	375	3	16	0	25	3	17	0	1	19	20	5	6	3	0	1	19	1	4	8	2	7.65	-33.0435	-191.818	41.1917	0.488756	69.1532	32.9949	86.0017	0.005997
Pfs230-17	375	38	2	7	8	4	20	0	25	13	3	32	1	0	4	0	0	0	19	26	13	10.75	-86.9565	-352	21.0526	0.147926	56.6532	0.458015	80.2694	0.0489755
Pfs230-18	375	1	3	3	0	1	2	0	0	1	0	2	3	6	0	0	0	0	1	3	3	1.45	74.7826	44.592	88.9252	0.001999	94.1532	85.9504	98.1273	0.0009995
Pfs230-19	375	0	0	0	4	0	0	3	0	0	1	1	2	0	1	1	1	3	0	0	1	0.9	84.3478	54.5455	97.5	0.0009995	96.371	91.3978	98.9437	0.0009995
Pfs230-20	375	0	3	0	0	1	5	0	2	1	6	0	21	6	1	3	3	4	6	15	0	3.85	33.0435	-58.5714	73.0337	0.350825	84.4758	65.6805	93.3714	0.001999
Pfs230-21	375	20	5	3	0	1	0	6	0	14	10	6	3	1	4	1	8	11	2	5	17	5.85	-1.73913	-139.175	56.6667	0.961519	76.4113	45.8647	90.1818	0.0029985
Pfs230-22	375	4	18	1	0	0	4	20	0	28	0	10	5	5	1	0	1	14	0	0	36	7.35	-27.8261	-198.182	45.8015	0.552724	70.3629	34.4304	86.8006	0.0029985
Pfs230-23	375	0	1	11	24	1	3	14	3	3	20	24	20	10	30	0	11	39	5	28	2	12.45	-116.522	-413.043	6.25	0.069965	49.7984	-13.9442	77.561	0.0949525
Pfs230-24	375	18	5	7	5	29	1	26	0	19	2	15	1	8	22	35	35	15	0	23	12	13.9	-141.739	-436.24	-6.64579	0.0289855	43.9516	-33.5106	76.1267	0.177911
Pfs230-25	375	35	11	2	0	19	34	24	6	8	0	14	0	46	5	0	0	11	3	2	18	11.9	-106.957	-385.965	11.7409	0.089955	52.0161	-10.6017	78.6735	0.0849575
Pfs230-26	375	6	8	17	3	22	1	5	0	38	3	3	0	4	6	1	1	10	1	8	8	7.25	-26.087	-400	64.2857	0.656672	70.7661	32.9268	86.6329	0.003998
Pfs230-30	375	5	0	19	0	7	18	24	31	32	0	9	38	35	0	6	12	0	37	21	21	15.75	-173.913	-538.462	-18.6441	0.013993	36.4919	-44.6701	72.4902	0.264868
Pfs230-31	375	5	0	33	3	3	0	0	2	20	5	7	10	1	2	7	18	12	0	7	2	6.85	-19.1304	-174.603	50.7538	0.682659	72.379	37.5	87.8711	0.0029985
Pfs230-32	375	0	1	1	23	6	5	15	0	9	29	65	9	35	42	0	7	6	0	34	1	14.4	-150.435	-515.909	-14.7436	0.0249875	41.9355	-32.0513	74.3182	0.203898
Pfs230-33	375	1	9	21	0	32	0	31	9	6	4	34	0	0	19	0	1	0	21	25	5	10.9	-89.5652	-331.847	16.6667	0.126937	56.0484	-3.26409	79.8621	0.05997
Pfs230-35	375	4	26	11	42	2	1	41	32	0	6	3	25	49	13	15	10	2	21	29	21	17.65	-206.957	-597.826	-37.1795	0.007996	28.8306	-66.9065	69.6203	0.457771
Pfs230-36	375	7	1	0	0	12	0	1	17	0	13	35	0	0	0	7	2	7	0	5	3	5.5	4.34783	-140	60.1942	0.891554	77.8226	51.8721	90.191	0.0009995
Pfs230-37	375	0	1	1	0	0	0	1	0	0	0	0	0	0	2	3	0	1	0	0	3	0.6	89.5652	72.5275	96.6555	0.0009995	97.5806	94.0994	99.1722	0.0009995
SMFA #253-2	All IgG samples were tested with complement
Sample name	IgG conc [ug/ml]	Oocyst counts																				Average	% inhibition
		1	2	3	4	5	6	7	8	9	10	11	12	13	14	15	16	17	18	19	20		estimate	95%CI Lo	95%CI Hi	p-value
Human serum pool	0	7	9	52	64	8	77	8	16	21	2	6	5	72	48	8	18	44	69	23	37	29.7
4B7	93.75	0	0	0	0	1	0	0	0	0	1	0	0	1	3	1	0	1	0	0	0	0.4	98.6532	96.6732	99.491	0.0009995
Normal mouse Ab	750	1	65	2	39	8	28	30	3	25	4	7	11	56	0	26	5	75	39	47	35	25.3
Pfs25-1	100	10	3	57	6	80	36	6	1	3	8	8	0	22	48	11	14	13	22	3	6	17.85	29.4466	-57.8995	68.2008	0.409795
Pfs25-2	100	0	5	0	0	1	13	5	0	16	3	0	1	3	1	5	0	1	1	4	0	2.95	88.3399	73.9912	94.8077	0.0009995
Pfs230-13	100	14	11	12	0	3	26	37	6	59	1	10	10	3	96	7	0	0	87	66	99	27.35	-8.10277	-140.511	49.892	0.830585
Pfs230-16	100	7	22	133	15	15	57	43	0	1	0	12	4	0	13	61	30	0	87	38	7	27.25	-7.70751	-132.285	50.7601	0.825587
Pfs230-17	100	1	15	30	32	1	43	7	35	18	31	11	23	15	2	8	14	3	4	30	1	16.2	35.9684	-50.1614	71.1555	0.295852
Pfs230-18	100	1	3	1	4	0	0	0	14	0	0	0	0	3	0	10	2	1	2	1	2	2.2	91.3043	79.5222	96.4179	0.0009995
Pfs230-19	100	12	0	0	0	2	2	3	7	0	0	1	1	0	1	0	3	30	1	0	0	3.15	87.5494	66.0377	97.2222	0.0009995
Pfs230-20	100	0	9	0	28	10	1	13	7	11	7	31	36	50	11	6	45	20	55	5	12	17.85	29.4466	-60.2329	68.9922	0.44078
Pfs230-21	100	1	16	3	7	18	1	0	65	15	9	16	101	4	48	0	11	31	4	3	8	18.05	28.6561	-59.1141	69.7882	0.414793
Pfs230-22	100	29	7	36	37	30	16	53	10	18	16	36	0	14	2	54	12	18	27	80	0	24.75	2.17391	-122.656	57.3529	0.938531
Pfs230-26	100	2	4	0	0	15	0	16	0	1	15	0	3	5	1	12	0	13	3	0	3	4.65	81.6206	55.7971	92.5926	0.0009995
Pfs230-31	100	0	7	35	1	1	70	0	53	44	0	38	0	10	0	47	11	0	0	7	27	17.55	30.6324	-58.8525	69.7733	0.362819
Pfs230-36	100	95	12	62	19	3	30	9	62	48	20	0	9	55	8	3	0	48	7	8	0	24.9	1.58103	-121.622	55.7114	0.964518
Pfs230-37	100	0	2	0	10	0	0	2	16	0	0	4	1	0	0	0	0	0	5	3	0	2.15	91.502	78.2609	97.2222	0.0009995
