# Supplementary material for: Antibody gene features associated with binding and functional activity in malaria vaccine-derived human mAbs
Source: NPJ Vaccines. 2024 Aug 10;9:144. doi: 10.1038/s41541-024-00929-6 (PMC11316794; doi:10.1038/s41541-024-00929-6)
Supplement: Supplementary file 3 — Supplementary Data 2 [file 41541_2024_929_MOESM3_ESM.xlsx]

## Sheet: Sheet1
PC-091-00-00
SMFA #266-1	All IgG samples were tested with complement
Sample name	IgG conc [ug/ml]	Oocyst counts																				Average	% inhibition
		1	2	3	4	5	6	7	8	9	10	11	12	13	14	15	16	17	18	19	20		estimate	95%CI Lo	95%CI Hi	p-value
Human serum pool	0	8	22	6	0	21	0	42	28	9	6	65	20	21	67	25	7	20	58	2	1	21.4
4B7	93.75	12	0	1	0	0	0	0	0	0	0	0	0	0	1	0	0	0	1	33	3	2.55	88.0841	73.315	94.9402	0.0009995
Normal mouse Ab	750	21	1	6	9	7	20	12	5	0	10	14	0	67	2	5	60	0	53	6	76	18.7
	750	9	4	45	34	4	1	2	2	36	0	65	24	0	0	48	18	11	15	12	9	16.95
Pfs230AS-04	100	0	0	0	0	8	0	2	10	0	0	5	19	12	1	3	0	0	0	6	0	3.3	81.4867	60.9642	91.5891	0.0009995
Pfs230AS-05	100	0	36	40	0	11	1	2	0	14	0	1	2	0	18	0	4	2	1	0	0	6.6	62.9734	18.5524	83.0028	0.0129935
Pfs230AS-06	100	0	0	1	6	5	4	4	27	0	2	29	32	32	15	17	3	1	16	0	6	10	43.899	-21.2742	74.6439	0.141929
Pfs230AS-08	100	3	25	1	0	17	8	25	0	0	0	34	6	10	4	0	0	0	9	0	10	7.6	57.3633	6.70471	80.7801	0.035982
Pfs230AS-09	100	0	0	0	3	5	0	0	5	0	0	0	0	2	0	0	0	1	2	2	5	1.25	92.9874	79.7753	98.8764	0.0009995
Pfs230AS-13	100	2	0	1	1	0	8	6	32	0	0	28	0	1	0	12	4	0	16	9	8	6.4	64.0954	20.1814	84.8823	0.015992
Pfs230AS-18	100	0	0	0	0	0	0	0	0	0	0	0	1	0	0	0	0	0	0	0	1	0.1	99.439	98.3292	99.9102	0.0009995
Pfs230AS-19	100	8	7	2	4	3	1	0	0	0	0	9	12	2	0	5	2	5	0	0	4	3.2	82.0477	60.6679	92.3633	0.0009995
Pfs230AS-25	100	0	0	0	0	3	0	0	2	0	3	9	0	22	0	0	1	6	22	0	7	3.75	78.9621	53.3084	90.379	0.001999
Pfs230AS-26	100	0	0	2	0	27	29	2	1	0	8	0	5	0	1	0	3	0	3	0	0	4.05	77.2791	52.7066	89.7933	0.0009995
SMFA #267-1	All IgG samples were tested with complement
Sample name	IgG conc [ug/ml]	Oocyst counts																				Average	% inhibition
		1	2	3	4	5	6	7	8	9	10	11	12	13	14	15	16	17	18	19	20		estimate	95%CI Lo	95%CI Hi	p-value
Human serum pool	0	43	13	55	0	14	17	8	6	19	10	21	13	0	12	48	28	56	2	89	9	23.15
4B7	93.75	0	0	0	0	0	1	1	0	0	0	13	1	1	0	0	4	5	0	0	0	1.3	94.3844	87.3037	97.545	0.0009995
Normal mouse Ab	750	2	8	0	49	97	18	20	12	72	0	0	52	0	50	9	3	4	0	9	64	23.45
	750	40	15	11	47	26	66	30	110	7	24	27	2	18	6	25	33	31	32	22	40	30.6
Pfs230AS-30	100	14	12	13	8	9	4	42	4	0	4	1	21	0	0	0	6	23	8	3	52	11.2	58.5569	9.74765	81.5438	0.027986
Pfs230AS-34	100	6	59	72	11	45	9	15	0	2	64	2	94	0	24	23	4	8	21	102	16	28.85	-6.75301	-128.155	51.2268	0.915542
Pfs230AS-37	100	4	11	15	31	24	0	33	6	55	29	32	0	0	19	3	25	0	37	12	9	17.25	36.1702	-33.5849	72.5263	0.242879
Pfs230AS-47	100	0	143	24	123	65	48	86	4	4	0	74	39	103	0	36	0	0	0	42	36	41.35	-53.0065	-221.137	33.0686	0.313843
Pfs230AS-50	100	30	0	8	22	16	43	0	30	9	148	8	12	40	0	41	3	45	83	0	5	27.15	-0.462535	-111.338	54.1007	0.986507
Pfs230AS-56	100	27	160	9	140	34	20	8	6	10	1	20	127	9	40	3	22	54	58	0	8	37.8	-39.8705	-202.614	38.5199	0.4008
Pfs230AS-59	100	8	0	15	1	8	130	49	36	8	14	60	0	15	28	62	9	23	16	0	25	25.35	6.19796	-110.184	57.6951	0.834583
Pfs230AS-60	100	2	13	54	75	9	18	66	1	6	81	33	0	3	110	0	31	0	21	51	36	30.5	-12.8585	-144.28	51.0204	0.782609
Pfs230AS-63	100	6	8	4	19	13	62	2	13	2	18	41	4	27	78	0	42	24	25	16	23	21.35	20.9991	-68.6508	65.9259	0.53973
Pfs230AS-65	100	0	2	8	11	3	11	7	0	29	48	79	18	9	3	0	2	0	0	7	1	11.9	55.9667	5.59006	80.4264	0.031984
Pfs230AS-72	100	0	89	4	11	5	42	45	9	1	0	8	3	14	36	0	60	71	0	0	0	19.9	26.3645	-57.4468	67.7543	0.415792
Pfs230AS-73	100	0	0	2	3	4	3	6	5	0	5	22	8	0	4	7	0	7	7	0	0	4.15	84.6438	66.0274	93.2139	0.0009995
Pfs230AS-74	100	10	0	22	0	25	2	17	0	14	8	25	0	2	0	0	37	46	3	19	63	14.65	45.7909	-15.7528	74.3909	0.11994
Pfs230AS-75	100	0	35	7	26	138	130	134	26	127	21	18	98	89	38	24	12	10	2	0	164	54.95	-103.33	-337.607	7.64706	0.077961
Pfs230AS-79	100	3	140	54	74	71	26	59	35	8	27	69	4	11	29	9	65	18	36	24	47	40.45	-49.6762	-216.881	32.3908	0.32084
Pfs230AS-86	100	9	0	13	69	5	39	27	25	34	100	4	4	13	9	25	3	0	26	21	3	21.45	20.629	-76.3363	64.0208	0.532734
Pfs230AS-88	100	20	0	27	11	33	0	0	0	22	0	0	0	1	1	3	5	0	0	0	0	6.15	77.2433	49.8452	89.703	0.001999
Pfs230AS-89	100	6	56	0	0	6	1	4	17	0	1	78	16	8	0	43	1	3	63	0	26	16.45	39.1304	-36.9863	74.1573	0.205897
Pfs230AS-91	100	55	2	0	90	59	37	9	38	0	2	17	94	27	47	1	0	12	123	6	63	34.1	-26.1795	-169.474	44.2448	0.61969
SMFA #267-2	All IgG samples were tested with complement
Sample name	IgG conc [ug/ml]	Oocyst counts																				Average	% inhibition
		1	2	3	4	5	6	7	8	9	10	11	12	13	14	15	16	17	18	19	20		estimate	95%CI Lo	95%CI Hi	p-value
Human serum pool	0	0	77	14	16	62	171	79	60	18	43	1	7	11	1	63	32	113	34	33	58	44.65
4B7	93.75	2	7	2	0	9	0	2	0	0	0	0	1	0	0	6	0	0	4	22	0	2.75	93.841	86.0564	97.3891	0.0009995
Normal mouse Ab	750	0	58	12	9	44	19	0	21	43	26	5	0	2	43	27	22	7	2	1	10	17.55
	750	80	3	15	134	24	24	50	0	0	23	4	19	10	7	32	40	35	38	44	4	29.3
Pfs230AS-92	100	19	40	137	27	28	63	91	55	0	7	145	19	5	79	17	37	22	5	0	9	40.25	-71.825	-263.946	19.9686	0.15992
Pfs230AS-96	100	11	55	0	40	17	32	1	0	46	0	107	24	5	89	21	0	0	12	0	14	23.7	-1.17396	-118.812	54.3514	0.993503
Pfs25AS01-89	100	0	40	3	2	7	19	22	18	17	18	0	25	23	59	3	0	6	0	12	0	13.7	41.5155	-35.5263	75.974	0.185907
Pfs25AS01-02	100	41	22	3	52	16	4	0	84	0	0	10	157	11	62	4	3	65	41	5	4	29.2	-24.6531	-157.558	40.8872	0.598701
Pfs25AS01-03	100	93	2	28	0	26	73	61	15	40	3	42	3	1	40	34	8	11	31	7	1	25.95	-10.7791	-146.445	50.4673	0.833583
Pfs25AS01-04	100	28	1	41	6	5	1	0	43	0	0	9	2	2	1	2	21	2	0	3	6	8.65	63.0736	19.3333	83.7288	0.011994
Pfs25AS01-06	100	117	13	84	23	5	5	6	50	40	5	29	30	46	18	1	44	36	35	5	22	30.7	-31.0566	-187.85	42.5743	0.487756
Pfs25AS01-07	100	9	1	37	25	4	73	2	22	6	0	0	82	0	19	25	25	2	45	15	8	20	14.6211	-81.2287	59.7297	0.698651
Pfs25AS01-08	100	23	1	41	0	26	3	13	6	0	10	8	7	53	0	0	5	16	1	5	23	12.05	48.5592	-13.012	75.6153	0.091954
Pfs25AS01-17	100	12	21	9	53	3	12	93	61	0	13	3	54	20	53	47	2	94	6	1	68	31.25	-33.4045	-183.333	39.548	0.470765
Pfs25AS01-19	100	69	62	19	9	7	13	74	16	75	68	22	0	56	0	12	27	1	24	6	0	28	-19.5304	-159.204	46.0714	0.693653
Pfs25AS01-25	100	43	4	0	24	13	0	26	5	58	9	26	2	21	41	11	17	71	28	34	8	22.05	5.8698	-112.791	55.7411	0.871564
Pfs25AS01-40	100	0	0	12	34	10	49	2	3	6	12	14	1	11	28	0	12	24	0	7	12	11.85	49.413	-6.95847	77.806	0.0749625
Pfs25AS01-41	100	6	6	1	62	39	0	3	56	136	86	10	13	26	18	25	33	6	28	12	41	30.35	-29.5624	-175.836	39.7647	0.510745
Pfs25AS01-49	100	52	0	0	6	17	7	7	1	46	32	1	10	0	51	3	5	33	52	10	8	17.05	27.2145	-60.7242	67.7819	0.395802
Pfs25AS01-50	100	0	1	0	0	0	2	21	39	24	1	10	11	35	11	8	1	2	6	0	32	10.2	56.4568	8.95105	80.4607	0.031984
Pfs25AS01-63	100	2	14	0	0	2	11	23	0	20	0	2	0	0	14	6	0	7	1	0	4	5.3	77.3746	48.4536	90.5882	0.0009995
Pfs25AS01-87	100	0	1	35	1	24	30	4	46	0	14	8	19	29	0	12	1	6	96	7	43	18.8	19.7439	-73.1286	62.6493	0.574713

## Sheet: Sheet2
Sample name	IgG conc [ug/ml]	%TRA	95%CI Hi	95%CI Lo	p-value
Pfs230AS01-18	100	99.439	99.9102	98.3292	0.0009995
Pfs230AS01-09	100	92.9874	98.8764	79.7753	0.0009995
Pfs230AS01-73	100	84.6438	93.2139	66.0274	0.0009995
Pfs230AS01-19	100	82.0477	92.3633	60.6679	0.0009995
Pfs230AS01-04	100	81.4867	91.5891	60.9642	0.0009995
Pfs230AS01-25	100	78.9621	90.379	53.3084	0.001999
Pfs25AS01-63	100	77.3746	90.5882	48.4536	0.0009995
Pfs230AS01-26	100	77.2791	89.7933	52.7066	0.0009995
Pfs230AS01-88	100	77.2433	89.703	49.8452	0.001999
Pfs230AS01-13	100	64.0954	84.8823	20.1814	0.015992
Pfs25AS01-04	100	63.0736	83.7288	19.3333	0.011994
Pfs230AS01-05	100	62.9734	83.0028	18.5524	0.0129935
Pfs230AS01-30	100	58.5569	81.5438	9.74765	0.027986
Pfs230AS01-08	100	57.3633	80.7801	6.70471	0.035982
Pfs25AS01-50	100	56.4568	80.4607	8.95105	0.031984
Pfs230AS01-65	100	55.9667	80.4264	5.59006	0.031984
PC-077-00
Sample name	IgG conc [ug/ml]
Normal mouse Ab	750	12.65			Normal mouse Ab	750	25.3
	750	23.05	17.85		Pfs25-2	100	2.95	0.933299
Pfs25-2	100	3.7	0.683436		Pfs230-18	100	2.2	1.0607
	33	23.4	-0.117578		Pfs230-19	100	3.15	0.90481
	11	16.05	0.0461632		Pfs230-26	100	4.65	0.735668
Pfs230-18	100	0.3	1.77452		Pfs230-37	100	2.15	1.07068
	33	2.1	0.929419
	11	3	0.774517
Pfs230-19	100	0.3	1.77452
	33	0.65	1.43872
	11	6.45	0.442079
Pfs230-26	100	17.6	0.00612555
	33	18.95	-0.025971
	11	18	-0.00363428
Pfs230-37	100	0.75	1.37658
	33	2.25	0.899456
	11	2.6	0.836665
	10
	5.74456
	3.31662
